# Supplementary material for: Electropolymerized PAA as a Functional Matrix for CeO2-NiO Hybrid Electrocatalysts for Efficient Water Oxidation
Source: Polymers (Basel). 2025 Sep 28;17(19):2631. doi: 10.3390/polym17192631 (PMC12526815; doi:10.3390/polym17192631)
Supplement: Supplementary file 1 [file polymers-17-02631-s001.zip]

Archive with 1 entries (1 files):
- polymers-3897588-supplementary.pdf
